# Supplementary material for: Comparison of splenocyte microRNA expression profiles of pigs during acute and chronic toxoplasmosis
Source: BMC Genomics. 2019 Jan 30;20:97. doi: 10.1186/s12864-019-5458-y (PMC6354428; doi:10.1186/s12864-019-5458-y)
Supplement: Supplementary file 1 — Table S1. Top 20 most abundant miRNAs of each sample. (XLSX 11 kb) [file 12864_2019_5458_MOESM1_ESM.xlsx]

## Sheet: Table S1
	Table S1 Top 20 most abundant miRNAs of each sample
	sRNA	Normalized read counts (TMP)
		SI-10	SI-25	SI-50	SC-10	SC-25	SC-50
	ssc-miR-21	354968	193871	93347.1	218826	126772	43335
	ssc-miR-143-3p	195623	239699	398555	277685	247446	152923
	ssc-miR-148a-3p	76654.8	54666.7	61215.6	64230.2	67250.8	113577
	ssc-let-7i	29574.6	25232.4	19583.4	19993.4	27238.1	71609.5
	ssc-miR-26a	24534.2	33772.9	38035.9	29328.8	43447.7	55569.4
	ssc-let-7g	22364.1	32957.5	26427	20862	34733.6	68109.3
	ssc-miR-27b-3p	21774.7	28577.5	46052	25743.8	32537.2	44372
	ssc-let-7f	21664.2	29156.9	29362.5	22641.6	33484.3	71414.9
	ssc-miR-30a-5p	21556.4	36094.6	32189.5	46628.4	35907.6	17885.1
	ssc-miR-101	18356.1	26884.5	18338.1	25012.7	19928.6	632.357
	ssc-miR-451	16944.3	5315.96	3327.05	8681.89	6055.68	4109.74
	ssc-miR-126-3p	12129.3	16888.3	12865.7	18072.7	18550.7	12549.6
	ssc-miR-145-5p	9346.39	19237.7	18606.7	13654	16896.3	20436.8
	ssc-let-7a	8073.87	14425.7	11834.7	10904.5	17346.8	36237.8
	ssc-miR-140-3p	6664.99	7008.95	7041.95	6936.84	7025.92	7188.13
	ssc-miR-30d	6020.95	9494.55	7919	7124.46	11873.3	15927.4
	ssc-miR-378	6014.21	3265.05	2748.26	4955.49	4398.94	8632.78
	ssc-miR-10a-5p	5157.31	10142.7	5778.98	5216.12	7686.32	11219.3
	ssc-miR-199a-3p	5074.86	8678	6774.21	5141.35	9929.4	13850.4
	ssc-miR-199b-3p	5074.38	8678	6774.21	5140.65	9928.55	13850.1
	ssc-miR-191	4928.41	8008.3	4042.81	5254.91	9201.09	7996.1
	ssc-miR-1	4917.5	5947.37	13063.1	8074.58	8532.83	4044.82
	ssc-miR-99a	4899.69	11195.2	13468.2	9272.98	16174.8	32906.7
	ssc-miR-181a	4633.57	9291.15	4388.63	5872.46	11133.5	9459.06
	ssc-miR-100	4507.81	6660.66	17686.8	9085.01	9997.31	10858.6
	ssc-miR-92a	3590.6	5612.03	3825.2	3858.31	7345.08	8729.99
