# Supplementary material for: Comparison of splenocyte microRNA expression profiles of pigs during acute and chronic toxoplasmosis
Source: BMC Genomics. 2019 Jan 30;20:97. doi: 10.1186/s12864-019-5458-y (PMC6354428; doi:10.1186/s12864-019-5458-y)
Supplement: Supplementary file 2 — Table S2. DEMs between SI-10 and SC-10 samples. (XLSX 14 kb) [file 12864_2019_5458_MOESM2_ESM.xlsx]

## Sheet: Table S2
	Table S2 Differentially expressed miRNAs between SI-10 and SC-10 samples
	sRNA	Normalized read counts (TMP)		log2(Fold change)	p value	q value
		SI-10	SC-10
	Upregulated
	ssc-miR-451	18259	8056.77	1.1803	0	0
	ssc-miR-146b	5178.74	1690.75	1.6149	2.1822e-306	6.761e-305
	ssc-miR-7	4042.91	1614.17	1.3246	4.9441e-167	7.1485e-166
	ssc-miR-532-5p	3431.86	1665.55	1.043	6.0937e-88	5.0831e-87
	ssc-miR-151-3p	2983.48	1451.18	1.0398	3.5444e-76	2.8471e-75
	ssc-miR-144	1097.98	346.267	1.6649	7.3255e-70	5.4784e-69
	ssc-miR-7134-3p	2082.21	980.873	1.086	9.538e-59	6.4643e-58
	ssc-miR-423-5p	1638.84	755.046	1.118	1.9516e-49	1.2826e-48
	ssc-miR-340	1104.03	447.399	1.3031	1.7259e-45	1.1009e-44
	ssc-miR-185	1086.05	449.035	1.2742	6.2863e-43	3.8953e-42
	ssc-miR-361-3p	885.537	359.359	1.3011	1.0136e-36	5.6365e-36
	ssc-miR-127	426.433	146.624	1.5402	8.5212e-25	3.4224e-24
	ssc-miR-486	450.806	164.297	1.4562	9.5372e-24	3.6288e-23
	ssc-miR-138	157.471	38.2923	2.04	3.0041e-15	1.0023e-14
	ssc-miR-221-3p	303.706	128.95	1.2359	1.8541e-12	5.6636e-12
	ssc-miR-222	151.767	51.711	1.5533	6.4133e-10	1.7607e-09
	ssc-miR-221-5p	109.072	30.1102	1.8569	1.0698e-09	2.8645e-09
	ssc-miR-192	159.891	58.584	1.4485	2.6266e-09	6.8633e-09
	ssc-miR-500	219.007	105.058	1.0598	3.3376e-07	8.1331e-07
	ssc-miR-210	54.1036	16.037	1.7543	4.1514e-05	9.0034e-05
	ssc-miR-132	72.772	30.7648	1.2421	0.000529	0.00108
	ssc-miR-7142-3p	66.2035	27.8192	1.2508	0.000873	0.00177
	Downregulated
	ssc-miR-16	1990.25	4384.96	-1.1396	4.765e-287	1.1483e-285
	ssc-miR-374a-5p	464.289	1365.11	-1.5559	5.1408e-133	6.5584e-132
	ssc-miR-30b-5p	905.415	1972.55	-1.1234	1.0217e-127	1.231e-126
	ssc-miR-1285	65.3392	258.228	-1.9826	9.353e-35	4.9475e-34
	ssc-miR-195	122.381	346.267	-1.5005	1.2493e-33	6.021e-33
	ssc-miR-4332	1.72855	40.9106	-4.5648	1.0173e-11	3.0222e-11
	ssc-miR-206	35.0896	94.5853	-1.4306	8.6344e-10	2.3408e-09
	ssc-miR-133b	31.2868	81.8212	-1.3869	2.2075e-08	5.567e-08
	ssc-miR-497	25.7554	66.7661	-1.3742	5.0333e-07	1.1996e-06
	ssc-novel-154	4.14852	25.8555	-2.6398	6.4754e-06	1.4478e-05
	ssc-miR-184	1.38284	11.1277	-3.0084	0.00172	0.0034
	ssc-novel-882	1.72855	11.7823	-2.769	0.00186	0.0036
