# Supplementary material for: Comparison of splenocyte microRNA expression profiles of pigs during acute and chronic toxoplasmosis
Source: BMC Genomics. 2019 Jan 30;20:97. doi: 10.1186/s12864-019-5458-y (PMC6354428; doi:10.1186/s12864-019-5458-y)
Supplement: Supplementary file 3 — Table S3. DEMs between SI-25 and SC-25 samples. (XLSX 10 kb) [file 12864_2019_5458_MOESM3_ESM.xlsx]

## Sheet: Table S3
	Table S3 Differentially expressed miRNAs between SI-25 and SC-25 samples
	sRNA	Normalized read counts (TMP)		log2(Fold change)	p value	q value
		SI-25	SC-25
	Upregulated
	ssc-miR-146b	3360.68	1237.59	1.4412	4.9711e-181	2.8833e-179
	ssc-miR-182	674.367	276.477	1.2864	3.552e-31	5.3743e-30
	ssc-miR-144	507.635	236.145	1.1041	2.4436e-18	2.4297e-17
	ssc-miR-122	97.5187	40.9371	1.2523	1.6444e-05	8.6706e-05
	Downregulated
	ssc-miR-127	155.575	364.199	-1.2271	2.4779e-25	3.4493e-24
	ssc-miR-335	6.40483	20.9727	-1.7113	0.00192	0.00833
