# Supplementary material for: Comparison of splenocyte microRNA expression profiles of pigs during acute and chronic toxoplasmosis
Source: BMC Genomics. 2019 Jan 30;20:97. doi: 10.1186/s12864-019-5458-y (PMC6354428; doi:10.1186/s12864-019-5458-y)
Supplement: Supplementary file 4 — Table S4. DEMs between SI-50 and SC-50 samples. (XLSX 17 kb) [file 12864_2019_5458_MOESM4_ESM.xlsx]

## Sheet: Table S4
	Table S4 Differentially expressed miRNAs between SI-50 and SC-50 samples
	sRNA	Normalized read counts (TMP)		log2(Fold change)	p value	q value
		SI-50	SC-50
	Upregulated
	ssc-miR-101	22661.2	511.723	5.4687	0	0
	ssc-miR-1	16142.6	3273.2	2.3021	0	0
	ssc-miR-143-3p	492511	123750	1.9927	0	0
	ssc-miR-21	115353	35068.1	1.7178	0	0
	ssc-miR-30a-5p	39777.9	14473.2	1.4586	0	0
	ssc-miR-100	21856.3	8787.12	1.3146	0	0
	ssc-miR-20a	1964.07	179.016	3.4557	1.721e-258	1.2126e-257
	ssc-miR-30e-5p	2506.1	337.691	2.8917	7.1557e-258	4.8681e-257
	ssc-miR-340	1370.63	113.282	3.5968	9.0001e-190	5.9187e-189
	ssc-miR-24-3p	6501.21	2489.51	1.3848	2.6012e-131	1.3505e-130
	ssc-miR-19b	601.085	5.25328	6.8382	1.9734e-118	9.983e-118
	ssc-miR-142-3p	924.037	94.0202	3.2969	1.1825e-115	5.8325e-115
	ssc-miR-142-5p	1757.12	452.186	1.9582	1.5848e-88	6.6524e-88
	ssc-miR-152	3630.77	1422.96	1.3514	1.0128e-68	3.7699e-68
	ssc-miR-27a	2490.02	871.64	1.5144	2.5782e-66	9.2483e-66
	ssc-miR-140-5p	530.168	68.9661	2.9425	1.7145e-57	5.9342e-57
	ssc-miR-126-5p	433.678	44.4508	3.2863	4.8353e-55	1.6447e-54
	ssc-miR-143-5p	1138.11	384.163	1.5668	3.5694e-34	1.0206e-33
	ssc-miR-30b-5p	1223.79	456.092	1.424	3.0526e-28	8.3644e-28
	ssc-miR-374a-5p	588.167	159.754	1.8804	3.1147e-28	8.4176e-28
	ssc-miR-542-3p	138.671	5.52268	4.6502	6.1734e-26	1.6026e-25
	ssc-miR-199b-5p	1522.75	666.223	1.1926	5.3604e-20	1.2897e-19
	ssc-miR-17-5p	542.295	175.917	1.6242	1.0613e-18	2.4347e-18
	ssc-miR-32	119.426	9.29426	3.6836	1.487e-18	3.372e-18
	ssc-miR-450b-5p	173.998	29.3645	2.5669	2.4646e-16	5.2853e-16
	ssc-miR-374a-3p	556.795	196.122	1.5054	7.538e-16	1.5991e-15
	ssc-miR-144	69.0721	1.21229	5.8323	4.9452e-15	1.027e-14
	ssc-miR-582	65.1176	5.25328	3.6318	1.2017e-10	2.2365e-10
	ssc-miR-499-5p	162.135	44.5855	1.8625	1.0601e-08	1.8842e-08
	ssc-miR-19a	35.5906	0	6.1534	1.6806e-08	2.9341e-08
	ssc-miR-339-5p	635.885	301.053	1.0787	1.2181e-06	2.054e-06
	ssc-miR-4334-3p	126.544	36.9076	1.7777	1.7435e-06	2.915e-06
	ssc-miR-29b	104.135	27.7481	1.908	2.43e-06	4.0287e-06
	ssc-miR-18a	29.2634	1.48169	4.3038	2.6439e-06	4.3468e-06
	ssc-miR-133b	67.4903	13.6046	2.3106	3.5267e-06	5.7502e-06
	ssc-miR-29c	53.5177	9.69836	2.4642	1.1623e-05	1.8643e-05
	ssc-miR-708-5p	74.872	19.3967	1.9486	4.2533e-05	6.5048e-05
	ssc-miR-28-5p	309.77	136.181	1.1857	4.428e-05	6.72e-05
	ssc-miR-455-5p	219.343	90.518	1.2769	8.8786e-05	0.000131
	ssc-miR-374b-3p	22.6725	1.88579	3.5877	0.000161	0.000232
	ssc-miR-195	214.598	93.3467	1.201	0.000501	0.000701
	ssc-miR-204	127.599	48.8959	1.3838	0.000661	0.000918
	ssc-miR-194a	63.5358	22.0907	1.5241	0.00559	0.00735
	Downregulated
	ssc-let-7a	14624.6	29324.7	-1.0037	0	0
	ssc-miR-378	3396.13	6985.92	-1.0406	0	0
	ssc-let-7c	1934.55	4513.37	-1.2222	0	0
	ssc-let-7i	24200	57948.6	-1.2598	0	0
	ssc-miR-7	1583.12	4464.61	-1.4958	0	0
	ssc-miR-151-3p	1872.86	5777.8	-1.6253	0	0
	ssc-miR-146a-5p	1107.53	5593.53	-2.3364	0	0
	ssc-miR-127	170.835	1245.84	-2.8664	4.799e-300	3.6415e-299
	ssc-miR-128	360.124	1161.38	-1.6893	6.964e-185	4.2935e-184
	ssc-miR-363	547.831	1280.99	-1.2255	5.0416e-153	2.9255e-152
	ssc-miR-1468	383.587	1072.48	-1.4833	2.3318e-152	1.3144e-151
	ssc-miR-139-5p	327.433	949.631	-1.5362	2.1654e-139	1.1867e-138
	ssc-miR-155-5p	391.496	796.074	-1.0239	1.0199e-81	4.1921e-81
	ssc-miR-129a-5p	64.0631	353.182	-2.4628	6.6777e-78	2.6886e-77
	ssc-miR-222	63.0085	261.99	-2.0559	9.7074e-51	3.1919e-50
	ssc-miR-425-5p	202.471	438.447	-1.1147	2.5389e-49	8.2114e-49
	ssc-miR-221-3p	130.499	338.5	-1.3751	3.3611e-46	1.0361e-45
	ssc-miR-95	181.117	393.996	-1.1213	9.969e-45	3.0258e-44
	ssc-miR-181d-5p	91.2174	215.115	-1.2377	2.14e-27	5.7054e-27
	ssc-let-7d-3p	73.5539	160.292	-1.1238	3.2897e-19	7.7264e-19
	ssc-miR-504	33.7451	107.221	-1.6678	1.975e-18	4.4279e-18
	ssc-miR-328	79.6175	163.256	-1.036	2.9138e-18	6.4591e-18
	ssc-miR-676-3p	47.4541	122.711	-1.3707	9.5967e-18	2.1037e-17
	ssc-miR-184	4.74541	46.2019	-3.2833	1.1153e-13	2.2684e-13
	ssc-miR-122	34.2724	87.1505	-1.3465	7.4332e-13	1.4813e-12
	ssc-miR-149	42.1814	90.7874	-1.1059	2.1871e-11	4.1892e-11
	ssc-miR-221-5p	43.7632	89.8445	-1.0377	9.8214e-11	1.8454e-10
	ssc-miR-2320-5p	27.6816	68.2926	-1.3028	4.0106e-10	7.3949e-10
	ssc-miR-183	7.64538	25.3235	-1.7278	1.5366e-05	2.4448e-05
	ssc-miR-7138-5p	15.2908	34.079	-1.1562	2.8629e-05	4.5185e-05
	ssc-miR-296-3p	17.6635	36.5035	-1.0473	3.4605e-05	5.4184e-05
	ssc-miR-10a-3p	11.0726	28.5563	-1.3668	3.5812e-05	5.5632e-05
	ssc-miR-671-3p	6.59085	22.4948	-1.7711	3.8032e-05	5.862e-05
	ssc-miR-769-3p	6.85448	21.6866	-1.6617	8.4046e-05	0.000125
	ssc-miR-382	3.42724	15.7598	-2.2011	0.000158	0.000229
	ssc-miR-129a-3p	8.96355	22.8989	-1.3531	0.00023	0.000328
	ssc-miR-331-5p	12.6544	26.1317	-1.0462	0.000462	0.000651
	ssc-miR-493-5p	2.89997	12.3923	-2.0953	0.00102	0.0014
	ssc-miR-30b-3p	5.79995	16.0292	-1.4666	0.00139	0.00189
	ssc-miR-9841-3p	7.38175	17.5109	-1.2462	0.00191	0.00259
	ssc-miR-7139-5p	4.21814	13.3352	-1.6606	0.00205	0.00275
	ssc-miR-432-5p	0	6.60027	-3.061	0.00595	0.00777
	ssc-novel-262	0	6.33087	-3.0008	0.00742	0.00956
