# Supplementary material for: Comparison of splenocyte microRNA expression profiles of pigs during acute and chronic toxoplasmosis
Source: BMC Genomics. 2019 Jan 30;20:97. doi: 10.1186/s12864-019-5458-y (PMC6354428; doi:10.1186/s12864-019-5458-y)
Supplement: Supplementary file 5 — Table S5. KEGG pathways of target genes of DEMs between the infected and control groups at 10, 25 and 50 DPI. (XLSX 43 kb) [file 12864_2019_5458_MOESM5_ESM.xlsx]

## Sheet: Table S5
	Table S5 KEGG pathways of target genes of DEMs obtained from the samples at 10, 25 and 50 DPI
	Infected/Control	Term	Database	ID	Input gene number	Background gene number	P-Value
	10d samples
		Intestinal immune network for IgA production	KEGG PATHWAY	ssc04672	10	44	0.00509075
		Leukocyte transendothelial migration	KEGG PATHWAY	ssc04670	19	119	0.00537357
		Hematopoietic cell lineage	KEGG PATHWAY	ssc04640	13	85	0.0253054
		Lysine degradation	KEGG PATHWAY	ssc00310	9	50	0.0260167
		Carbon metabolism	KEGG PATHWAY	ssc01200	14	99	0.0350279
		Malaria	KEGG PATHWAY	ssc05144	9	54	0.037902
		Proteoglycans in cancer	KEGG PATHWAY	ssc05205	23	192	0.0410635
		Staphylococcus aureus infection	KEGG PATHWAY	ssc05150	8	47	0.0444719
		HIF-1 signaling pathway	KEGG PATHWAY	ssc04066	14	104	0.0478205
		ErbB signaling pathway	KEGG PATHWAY	ssc04012	12	85	0.0489326
		Acute myeloid leukemia	KEGG PATHWAY	ssc05221	8	54	0.0495681
		Estrogen signaling pathway	KEGG PATHWAY	ssc04915	13	97	0.0565079
		Cytokine-cytokine receptor interaction	KEGG PATHWAY	ssc04060	25	223	0.0616003
		Prion diseases	KEGG PATHWAY	ssc05020	6	34	0.0675853
		Fc gamma R-mediated phagocytosis	KEGG PATHWAY	ssc04666	11	81	0.0703361
		Alzheimer's disease	KEGG PATHWAY	ssc05010	20	175	0.0760002
		Bacterial invasion of epithelial cells	KEGG PATHWAY	ssc05100	10	73	0.0786021
		Fatty acid elongation	KEGG PATHWAY	ssc00062	4	20	0.0927281
		Inositol phosphate metabolism	KEGG PATHWAY	ssc00562	8	57	0.0985348
		Parkinson's disease	KEGG PATHWAY	ssc05012	17	151	0.105062
		Endometrial cancer	KEGG PATHWAY	ssc05213	7	49	0.110544
		Phosphatidylinositol signaling system	KEGG PATHWAY	ssc04070	10	79	0.11217
		Melanoma	KEGG PATHWAY	ssc05218	9	69	0.112836
		Insulin signaling pathway	KEGG PATHWAY	ssc04910	15	133	0.120889
		Glycosphingolipid biosynthesis - ganglio series	KEGG PATHWAY	ssc00604	3	14	0.121994
		Aldosterone-regulated sodium reabsorption	KEGG PATHWAY	ssc04960	6	41	0.124166
		Tryptophan metabolism	KEGG PATHWAY	ssc00380	6	41	0.124166
		Adherens junction	KEGG PATHWAY	ssc04520	9	71	0.126599
		Glioma	KEGG PATHWAY	ssc05214	8	61	0.127422
		ECM-receptor interaction	KEGG PATHWAY	ssc04512	10	82	0.13157
		Glycerophospholipid metabolism	KEGG PATHWAY	ssc00564	10	83	0.138412
		Pertussis	KEGG PATHWAY	ssc05133	9	73	0.141211
		Renal cell carcinoma	KEGG PATHWAY	ssc05211	8	64	0.151654
		Prostate cancer	KEGG PATHWAY	ssc05215	10	85	0.152639
		GnRH signaling pathway	KEGG PATHWAY	ssc04912	10	86	0.160019
		Rap1 signaling pathway	KEGG PATHWAY	ssc04015	21	208	0.16296
		Graft-versus-host disease	KEGG PATHWAY	ssc05332	5	35	0.163041
		Chagas disease (American trypanosomiasis)	KEGG PATHWAY	ssc05142	12	108	0.16358
		Fatty acid metabolism	KEGG PATHWAY	ssc01212	6	45	0.164288
		Regulation of actin cytoskeleton	KEGG PATHWAY	ssc04810	20	198	0.169476
		Glycine, serine and threonine metabolism	KEGG PATHWAY	ssc00260	5	36	0.175335
		Osteoclast differentiation	KEGG PATHWAY	ssc04380	14	133	0.183359
		PI3K-Akt signaling pathway	KEGG PATHWAY	ssc04151	31	328	0.183918
		Cysteine and methionine metabolism	KEGG PATHWAY	ssc00270	5	37	0.187967
		Oxidative phosphorylation	KEGG PATHWAY	ssc00190	14	134	0.189885
		NF-kappa B signaling pathway	KEGG PATHWAY	ssc04064	10	90	0.191208
		VEGF signaling pathway	KEGG PATHWAY	ssc04370	7	58	0.192653
		Cell adhesion molecules (CAMs)	KEGG PATHWAY	ssc04514	15	146	0.194929
		Allograft rejection	KEGG PATHWAY	ssc05330	5	38	0.200914
		beta-Alanine metabolism	KEGG PATHWAY	ssc00410	4	28	0.2011
		Amino sugar and nucleotide sugar metabolism	KEGG PATHWAY	ssc00520	6	49	0.209119
		Focal adhesion	KEGG PATHWAY	ssc04510	19	194	0.209526
		Glycosaminoglycan degradation	KEGG PATHWAY	ssc00531	3	19	0.212805
		Toxoplasmosis	KEGG PATHWAY	ssc05145	12	115	0.213876
		Cytosolic DNA-sensing pathway	KEGG PATHWAY	ssc04623	7	61	0.224327
		Autoimmune thyroid disease	KEGG PATHWAY	ssc05320	6	51	0.232992
		Arachidonic acid metabolism	KEGG PATHWAY	ssc00590	7	62	0.235268
		Inflammatory bowel disease (IBD)	KEGG PATHWAY	ssc05321	7	62	0.235268
		T cell receptor signaling pathway	KEGG PATHWAY	ssc04660	11	107	0.23999
		Ether lipid metabolism	KEGG PATHWAY	ssc00565	5	41	0.241395
		Progesterone-mediated oocyte maturation	KEGG PATHWAY	ssc04914	9	85	0.244522
		Axon guidance	KEGG PATHWAY	ssc04360	12	119	0.245233
		Biosynthesis of amino acids	KEGG PATHWAY	ssc01230	7	63	0.24638
		Fc epsilon RI signaling pathway	KEGG PATHWAY	ssc04664	7	63	0.24638
		Leishmaniasis	KEGG PATHWAY	ssc05140	7	63	0.24638
		Pancreatic cancer	KEGG PATHWAY	ssc05212	7	63	0.24638
		Natural killer cell mediated cytotoxicity	KEGG PATHWAY	ssc04650	11	108	0.24845
		Type I diabetes mellitus	KEGG PATHWAY	ssc04940	5	42	0.25535
		Carbohydrate digestion and absorption	KEGG PATHWAY	ssc04973	5	42	0.25535
		TNF signaling pathway	KEGG PATHWAY	ssc04668	11	109	0.257015
		Histidine metabolism	KEGG PATHWAY	ssc00340	3	22	0.272615
		Toll-like receptor signaling pathway	KEGG PATHWAY	ssc04620	10	101	0.288484
		Butanoate metabolism	KEGG PATHWAY	ssc00650	3	23	0.292966
		Pentose phosphate pathway	KEGG PATHWAY	ssc00030	3	23	0.292966
		Non-alcoholic fatty liver disease (NAFLD)	KEGG PATHWAY	ssc04932	15	160	0.293013
		Systemic lupus erythematosus	KEGG PATHWAY	ssc05322	10	102	0.297972
		Fat digestion and absorption	KEGG PATHWAY	ssc04975	4	34	0.29832
		Oxytocin signaling pathway	KEGG PATHWAY	ssc04921	15	161	0.300566
		Chemokine signaling pathway	KEGG PATHWAY	ssc04062	16	173	0.301617
		RIG-I-like receptor signaling pathway	KEGG PATHWAY	ssc04622	7	68	0.30405
		Colorectal cancer	KEGG PATHWAY	ssc05210	7	68	0.30405
		Peroxisome	KEGG PATHWAY	ssc04146	8	80	0.30987
		Asthma	KEGG PATHWAY	ssc05310	3	24	0.31341
		Bladder cancer	KEGG PATHWAY	ssc05219	4	35	0.315144
		Chronic myeloid leukemia	KEGG PATHWAY	ssc05220	7	69	0.315916
		Ras signaling pathway	KEGG PATHWAY	ssc04014	20	223	0.31658
		Jak-STAT signaling pathway	KEGG PATHWAY	ssc04630	14	153	0.331109
		SNARE interactions in vesicular transport	KEGG PATHWAY	ssc04130	4	36	0.332044
		AMPK signaling pathway	KEGG PATHWAY	ssc04152	11	118	0.337902
		Huntington's disease	KEGG PATHWAY	ssc05016	17	190	0.338389
		Type II diabetes mellitus	KEGG PATHWAY	ssc04930	5	48	0.34218
		Chemical carcinogenesis	KEGG PATHWAY	ssc05204	6	60	0.348214
		mTOR signaling pathway	KEGG PATHWAY	ssc04150	6	60	0.348214
		Primary immunodeficiency	KEGG PATHWAY	ssc05340	4	37	0.348985
		Propanoate metabolism	KEGG PATHWAY	ssc00640	3	26	0.354328
		Influenza A	KEGG PATHWAY	ssc05164	15	168	0.354822
		Metabolism of xenobiotics by cytochrome P450	KEGG PATHWAY	ssc00980	5	49	0.356941
		Complement and coagulation cascades	KEGG PATHWAY	ssc04610	7	73	0.364051
		Butirosin and neomycin biosynthesis	KEGG PATHWAY	ssc00524	1	5	0.364587
		Measles	KEGG PATHWAY	ssc05162	12	133	0.365396
		FoxO signaling pathway	KEGG PATHWAY	ssc04068	12	133	0.365396
		Regulation of autophagy	KEGG PATHWAY	ssc04140	4	38	0.365935
		Rheumatoid arthritis	KEGG PATHWAY	ssc05323	8	87	0.387984
		Viral myocarditis	KEGG PATHWAY	ssc05416	6	63	0.38801
		Galactose metabolism	KEGG PATHWAY	ssc00052	3	28	0.394918
		RNA transport	KEGG PATHWAY	ssc03013	13	149	0.399126
		Non-small cell lung cancer	KEGG PATHWAY	ssc05223	5	52	0.401266
		Glycosaminoglycan biosynthesis - keratan sulfate	KEGG PATHWAY	ssc00533	2	17	0.407291
		Hepatitis B	KEGG PATHWAY	ssc05161	13	151	0.416457
		Fatty acid degradation	KEGG PATHWAY	ssc00071	4	41	0.416519
		Hepatitis C	KEGG PATHWAY	ssc05160	11	127	0.42269
		Lysosome	KEGG PATHWAY	ssc04142	10	115	0.426
		Glycerolipid metabolism	KEGG PATHWAY	ssc00561	5	54	0.430646
		Apoptosis	KEGG PATHWAY	ssc04210	8	91	0.433091
		2-Oxocarboxylic acid metabolism	KEGG PATHWAY	ssc01210	2	18	0.433131
		Other types of O-glycan biosynthesis	KEGG PATHWAY	ssc00514	3	30	0.434798
		Citrate cycle (TCA cycle)	KEGG PATHWAY	ssc00020	3	30	0.434798
		Prolactin signaling pathway	KEGG PATHWAY	ssc04917	6	67	0.440951
		Arginine and proline metabolism	KEGG PATHWAY	ssc00330	5	55	0.445228
		Protein digestion and absorption	KEGG PATHWAY	ssc04974	7	80	0.448984
		Vasopressin-regulated water reabsorption	KEGG PATHWAY	ssc04962	4	43	0.449741
		Drug metabolism - other enzymes	KEGG PATHWAY	ssc00983	3	31	0.454372
		Platelet activation	KEGG PATHWAY	ssc04611	11	132	0.469957
		Linoleic acid metabolism	KEGG PATHWAY	ssc00591	3	32	0.473656
		Base excision repair	KEGG PATHWAY	ssc03410	3	32	0.473656
		Ubiquitin mediated proteolysis	KEGG PATHWAY	ssc04120	11	134	0.488699
		Phagosome	KEGG PATHWAY	ssc04145	12	147	0.491565
		mRNA surveillance pathway	KEGG PATHWAY	ssc03015	7	84	0.49668
		Cocaine addiction	KEGG PATHWAY	ssc05030	4	46	0.498341
		Valine, leucine and isoleucine degradation	KEGG PATHWAY	ssc00280	4	46	0.498341
		Tuberculosis	KEGG PATHWAY	ssc05152	14	174	0.504772
		Glycosaminoglycan biosynthesis - chondroitin sulfate / dermatan sulfate	KEGG PATHWAY	ssc00532	2	21	0.506758
		cAMP signaling pathway	KEGG PATHWAY	ssc04024	16	201	0.51613
		HTLV-I infection	KEGG PATHWAY	ssc05166	20	253	0.521603
		Epstein-Barr virus infection	KEGG PATHWAY	ssc05169	15	189	0.522434
		Proximal tubule bicarbonate reclamation	KEGG PATHWAY	ssc04964	2	22	0.529879
		Ascorbate and aldarate metabolism	KEGG PATHWAY	ssc00053	2	22	0.529879
		Vitamin digestion and absorption	KEGG PATHWAY	ssc04977	2	22	0.529879
		Sulfur relay system	KEGG PATHWAY	ssc04122	1	9	0.530395
		Cholinergic synapse	KEGG PATHWAY	ssc04725	9	113	0.53317
		Thyroid hormone signaling pathway	KEGG PATHWAY	ssc04919	9	113	0.53317
		Metabolic pathways	KEGG PATHWAY	ssc01100	91	1166	0.538463
		cGMP-PKG signaling pathway	KEGG PATHWAY	ssc04022	13	167	0.553023
		Cell cycle	KEGG PATHWAY	ssc04110	9	115	0.553161
		Glutathione metabolism	KEGG PATHWAY	ssc00480	4	50	0.560038
		Spliceosome	KEGG PATHWAY	ssc03040	10	129	0.562297
		Transcriptional misregulation in cancer	KEGG PATHWAY	ssc05202	12	156	0.569933
		Vascular smooth muscle contraction	KEGG PATHWAY	ssc04270	9	117	0.5728
		Neurotrophin signaling pathway	KEGG PATHWAY	ssc04722	9	118	0.582476
		Nicotinate and nicotinamide metabolism	KEGG PATHWAY	ssc00760	2	25	0.594693
		Oocyte meiosis	KEGG PATHWAY	ssc04114	8	107	0.604764
		Amoebiasis	KEGG PATHWAY	ssc05146	8	107	0.604764
		Salmonella infection	KEGG PATHWAY	ssc05132	6	81	0.614122
		Glycosylphosphatidylinositol(GPI)-anchor biosynthesis	KEGG PATHWAY	ssc00563	2	26	0.614755
		Thyroid cancer	KEGG PATHWAY	ssc05216	2	26	0.614755
		Glycolysis / Gluconeogenesis	KEGG PATHWAY	ssc00010	4	54	0.617371
		Melanogenesis	KEGG PATHWAY	ssc04916	7	95	0.619325
		Protein processing in endoplasmic reticulum	KEGG PATHWAY	ssc04141	12	162	0.619352
		Antigen processing and presentation	KEGG PATHWAY	ssc04612	5	68	0.621148
		Viral carcinogenesis	KEGG PATHWAY	ssc05203	14	189	0.622399
		Inflammatory mediator regulation of TRP channels	KEGG PATHWAY	ssc04750	8	110	0.633981
		Adipocytokine signaling pathway	KEGG PATHWAY	ssc04920	5	70	0.645122
		Non-homologous end-joining	KEGG PATHWAY	ssc03450	1	13	0.652954
		B cell receptor signaling pathway	KEGG PATHWAY	ssc04662	5	72	0.66812
		Tight junction	KEGG PATHWAY	ssc04530	9	129	0.681477
		Long-term depression	KEGG PATHWAY	ssc04730	4	59	0.682092
		Alcoholism	KEGG PATHWAY	ssc05034	10	143	0.68339
		Ribosome	KEGG PATHWAY	ssc03010	10	143	0.68339
		Salivary secretion	KEGG PATHWAY	ssc04970	5	75	0.700737
		Glycosphingolipid biosynthesis - globo series	KEGG PATHWAY	ssc00603	1	15	0.701664
		Primary bile acid biosynthesis	KEGG PATHWAY	ssc00120	1	16	0.723393
		Selenocompound metabolism	KEGG PATHWAY	ssc00450	1	16	0.723393
		Endocytosis	KEGG PATHWAY	ssc04144	14	206	0.736923
		Legionellosis	KEGG PATHWAY	ssc05134	4	64	0.738721
		Drug metabolism - cytochrome P450	KEGG PATHWAY	ssc00982	3	49	0.739888
		Biosynthesis of unsaturated fatty acids	KEGG PATHWAY	ssc01040	1	17	0.74354
		Sulfur metabolism	KEGG PATHWAY	ssc00920	1	17	0.74354
		Other glycan degradation	KEGG PATHWAY	ssc00511	1	17	0.74354
		RNA polymerase	KEGG PATHWAY	ssc03020	2	34	0.74833
		Amphetamine addiction	KEGG PATHWAY	ssc05031	4	65	0.749078
		Calcium signaling pathway	KEGG PATHWAY	ssc04020	12	182	0.760713
		Herpes simplex infection	KEGG PATHWAY	ssc05168	12	182	0.760713
		Pantothenate and CoA biosynthesis	KEGG PATHWAY	ssc00770	1	18	0.762221
		One carbon pool by folate	KEGG PATHWAY	ssc00670	1	18	0.762221
		Adrenergic signaling in cardiomyocytes	KEGG PATHWAY	ssc04261	9	141	0.771455
		Alanine, aspartate and glutamate metabolism	KEGG PATHWAY	ssc00250	2	36	0.774789
		Phenylalanine metabolism	KEGG PATHWAY	ssc00360	1	19	0.779541
		GABAergic synapse	KEGG PATHWAY	ssc04727	5	85	0.792967
		Retinol metabolism	KEGG PATHWAY	ssc00830	3	54	0.794173
		Insulin secretion	KEGG PATHWAY	ssc04911	5	86	0.800827
		Amyotrophic lateral sclerosis (ALS)	KEGG PATHWAY	ssc05014	3	55	0.803816
		Signaling pathways regulating pluripotency of stem cells	KEGG PATHWAY	ssc04550	8	132	0.807375
		Steroid biosynthesis	KEGG PATHWAY	ssc00100	1	21	0.810491
		MAPK signaling pathway	KEGG PATHWAY	ssc04010	16	249	0.814673
		Cardiac muscle contraction	KEGG PATHWAY	ssc04260	4	73	0.82083
		alpha-Linolenic acid metabolism	KEGG PATHWAY	ssc00592	1	22	0.824297
		Gap junction	KEGG PATHWAY	ssc04540	5	90	0.829925
		Glyoxylate and dicarboxylate metabolism	KEGG PATHWAY	ssc00630	1	23	0.837098
		Dorso-ventral axis formation	KEGG PATHWAY	ssc04320	1	23	0.837098
		Synaptic vesicle cycle	KEGG PATHWAY	ssc04721	3	59	0.838659
		Basal transcription factors	KEGG PATHWAY	ssc03022	2	42	0.840052
		Mismatch repair	KEGG PATHWAY	ssc03430	1	24	0.848966
		Hypertrophic cardiomyopathy (HCM)	KEGG PATHWAY	ssc05410	4	78	0.85642
		Notch signaling pathway	KEGG PATHWAY	ssc04330	2	44	0.85767
		Protein export	KEGG PATHWAY	ssc03060	1	25	0.859971
		Glycosphingolipid biosynthesis - lacto and neolacto series	KEGG PATHWAY	ssc00601	1	26	0.870174
		Collecting duct acid secretion	KEGG PATHWAY	ssc04966	1	26	0.870174
		Circadian rhythm	KEGG PATHWAY	ssc04710	1	26	0.870174
		Proteasome	KEGG PATHWAY	ssc03050	2	46	0.873496
		Phototransduction	KEGG PATHWAY	ssc04744	1	27	0.879634
		Hedgehog signaling pathway	KEGG PATHWAY	ssc04340	2	47	0.880786
		Homologous recombination	KEGG PATHWAY	ssc03440	1	28	0.888405
		Dilated cardiomyopathy	KEGG PATHWAY	ssc05414	4	84	0.891008
		Pyrimidine metabolism	KEGG PATHWAY	ssc00240	5	101	0.892439
		Starch and sucrose metabolism	KEGG PATHWAY	ssc00500	2	49	0.894213
		N-Glycan biosynthesis	KEGG PATHWAY	ssc00510	2	49	0.894213
		Fructose and mannose metabolism	KEGG PATHWAY	ssc00051	1	29	0.896537
		Long-term potentiation	KEGG PATHWAY	ssc04720	3	68	0.898019
		NOD-like receptor signaling pathway	KEGG PATHWAY	ssc04621	2	50	0.900386
		Purine metabolism	KEGG PATHWAY	ssc00230	10	183	0.902436
		Fanconi anemia pathway	KEGG PATHWAY	ssc03460	2	51	0.906221
		Ovarian steroidogenesis	KEGG PATHWAY	ssc04913	2	51	0.906221
		Small cell lung cancer	KEGG PATHWAY	ssc05222	4	88	0.909798
		p53 signaling pathway	KEGG PATHWAY	ssc04115	3	73	0.921732
		Gastric acid secretion	KEGG PATHWAY	ssc04971	3	74	0.925823
		TGF-beta signaling pathway	KEGG PATHWAY	ssc04350	3	74	0.925823
		African trypanosomiasis	KEGG PATHWAY	ssc05143	1	34	0.92913
		Serotonergic synapse	KEGG PATHWAY	ssc04726	5	112	0.934044
		DNA replication	KEGG PATHWAY	ssc03030	1	35	0.934296
		Ribosome biogenesis in eukaryotes	KEGG PATHWAY	ssc03008	3	83	0.954706
		Hippo signaling pathway	KEGG PATHWAY	ssc04390	6	138	0.955393
		Pathways in cancer	KEGG PATHWAY	ssc05200	17	319	0.959729
		Glutamatergic synapse	KEGG PATHWAY	ssc04724	5	123	0.960616
		Mineral absorption	KEGG PATHWAY	ssc04978	1	42	0.961321
		Endocrine and other factor-regulated calcium reabsorption	KEGG PATHWAY	ssc04961	1	42	0.961321
		ABC transporters	KEGG PATHWAY	ssc02010	1	43	0.964141
		Arrhythmogenic right ventricular cardiomyopathy (ARVC)	KEGG PATHWAY	ssc05412	2	67	0.965283
		Nucleotide excision repair	KEGG PATHWAY	ssc03420	1	44	0.966756
		PPAR signaling pathway	KEGG PATHWAY	ssc03320	2	68	0.967422
		Sphingolipid metabolism	KEGG PATHWAY	ssc00600	1	45	0.96918
		Morphine addiction	KEGG PATHWAY	ssc05032	3	90	0.969487
		RNA degradation	KEGG PATHWAY	ssc03018	2	71	0.973104
		Thyroid hormone synthesis	KEGG PATHWAY	ssc04918	2	72	0.974775
		Steroid hormone biosynthesis	KEGG PATHWAY	ssc00140	1	51	0.980434
		Circadian entrainment	KEGG PATHWAY	ssc04713	3	98	0.980775
		Basal cell carcinoma	KEGG PATHWAY	ssc05217	1	52	0.981861
		Dopaminergic synapse	KEGG PATHWAY	ssc04728	4	120	0.982506
		Pancreatic secretion	KEGG PATHWAY	ssc04972	2	87	0.990507
		Aminoacyl-tRNA biosynthesis	KEGG PATHWAY	ssc00970	1	68	0.994603
		Bile secretion	KEGG PATHWAY	ssc04976	1	69	0.994997
		MicroRNAs in cancer	KEGG PATHWAY	ssc05206	7	228	0.998614
		Retrograde endocannabinoid signaling	KEGG PATHWAY	ssc04723	1	95	0.999303
		Wnt signaling pathway	KEGG PATHWAY	ssc04310	2	128	0.999406
		Neuroactive ligand-receptor interaction	KEGG PATHWAY	ssc04080	6	268	0.999955
		Olfactory transduction	KEGG PATHWAY	ssc04740	1	810	1
	25d samples
		Jak-STAT signaling pathway	KEGG PATHWAY	ssc04630	5	153	0.0121904
		PI3K-Akt signaling pathway	KEGG PATHWAY	ssc04151	7	328	0.0268884
		Huntington's disease	KEGG PATHWAY	ssc05016	5	190	0.0274619
		Oxidative phosphorylation	KEGG PATHWAY	ssc00190	4	134	0.0320034
		Drug metabolism - other enzymes	KEGG PATHWAY	ssc00983	2	31	0.0329242
		Hematopoietic cell lineage	KEGG PATHWAY	ssc04640	3	85	0.0408694
		Parkinson's disease	KEGG PATHWAY	ssc05012	4	151	0.0458065
		HIF-1 signaling pathway	KEGG PATHWAY	ssc04066	3	104	0.0465772
		Cytokine-cytokine receptor interaction	KEGG PATHWAY	ssc04060	5	223	0.048382
		Malaria	KEGG PATHWAY	ssc05144	2	54	0.0484518
		Non-alcoholic fatty liver disease (NAFLD)	KEGG PATHWAY	ssc04932	4	160	0.0542643
		Alzheimer's disease	KEGG PATHWAY	ssc05010	4	175	0.0701046
		TNF signaling pathway	KEGG PATHWAY	ssc04668	3	109	0.0732519
		Fc epsilon RI signaling pathway	KEGG PATHWAY	ssc04664	2	63	0.108657
		Non-homologous end-joining	KEGG PATHWAY	ssc03450	1	13	0.114454
		B cell receptor signaling pathway	KEGG PATHWAY	ssc04662	2	72	0.134348
		Cardiac muscle contraction	KEGG PATHWAY	ssc04260	2	73	0.137282
		Protein digestion and absorption	KEGG PATHWAY	ssc04974	2	80	0.15819
		Fc gamma R-mediated phagocytosis	KEGG PATHWAY	ssc04666	2	81	0.161224
		Progesterone-mediated oocyte maturation	KEGG PATHWAY	ssc04914	2	85	0.173464
		ErbB signaling pathway	KEGG PATHWAY	ssc04012	2	85	0.173464
		Glycosaminoglycan biosynthesis - chondroitin sulfate / dermatan sulfate	KEGG PATHWAY	ssc00532	1	21	0.173901
		Pentose phosphate pathway	KEGG PATHWAY	ssc00030	1	23	0.188132
		Butanoate metabolism	KEGG PATHWAY	ssc00650	1	23	0.188132
		Glyoxylate and dicarboxylate metabolism	KEGG PATHWAY	ssc00630	1	23	0.188132
		NF-kappa B signaling pathway	KEGG PATHWAY	ssc04064	2	90	0.188965
		Apoptosis	KEGG PATHWAY	ssc04210	2	91	0.192088
		Nicotinate and nicotinamide metabolism	KEGG PATHWAY	ssc00760	1	25	0.202119
		Propanoate metabolism	KEGG PATHWAY	ssc00640	1	26	0.209022
		Collecting duct acid secretion	KEGG PATHWAY	ssc04966	1	26	0.209022
		Estrogen signaling pathway	KEGG PATHWAY	ssc04915	2	97	0.210958
		Galactose metabolism	KEGG PATHWAY	ssc00052	1	28	0.22265
		Other types of O-glycan biosynthesis	KEGG PATHWAY	ssc00514	1	30	0.236045
		Natural killer cell mediated cytotoxicity	KEGG PATHWAY	ssc04650	2	108	0.245958
		Chagas disease (American trypanosomiasis)	KEGG PATHWAY	ssc05142	2	108	0.245958
		cAMP signaling pathway	KEGG PATHWAY	ssc04024	3	201	0.258926
		Cholinergic synapse	KEGG PATHWAY	ssc04725	2	113	0.261953
		Cell cycle	KEGG PATHWAY	ssc04110	2	115	0.268355
		Neurotrophin signaling pathway	KEGG PATHWAY	ssc04722	2	118	0.277956
		Cysteine and methionine metabolism	KEGG PATHWAY	ssc00270	1	37	0.281144
		Axon guidance	KEGG PATHWAY	ssc04360	2	119	0.281155
		Fatty acid degradation	KEGG PATHWAY	ssc00071	1	41	0.305715
		Aldosterone-regulated sodium reabsorption	KEGG PATHWAY	ssc04960	1	41	0.305715
		Carbohydrate digestion and absorption	KEGG PATHWAY	ssc04973	1	42	0.311726
		Platelet activation	KEGG PATHWAY	ssc04611	2	132	0.322567
		Intestinal immune network for IgA production	KEGG PATHWAY	ssc04672	1	44	0.323593
		Insulin signaling pathway	KEGG PATHWAY	ssc04910	2	133	0.325732
		Osteoclast differentiation	KEGG PATHWAY	ssc04380	2	133	0.325732
		Fatty acid metabolism	KEGG PATHWAY	ssc01212	1	45	0.32945
		Cocaine addiction	KEGG PATHWAY	ssc05030	1	46	0.335256
		Valine, leucine and isoleucine degradation	KEGG PATHWAY	ssc00280	1	46	0.335256
		Type II diabetes mellitus	KEGG PATHWAY	ssc04930	1	48	0.34672
		Starch and sucrose metabolism	KEGG PATHWAY	ssc00500	1	49	0.352377
		Amino sugar and nucleotide sugar metabolism	KEGG PATHWAY	ssc00520	1	49	0.352377
		Endometrial cancer	KEGG PATHWAY	ssc05213	1	49	0.352377
		Lysine degradation	KEGG PATHWAY	ssc00310	1	50	0.357986
		Non-small cell lung cancer	KEGG PATHWAY	ssc05223	1	52	0.36906
		RNA transport	KEGG PATHWAY	ssc03013	2	149	0.375747
		Acute myeloid leukemia	KEGG PATHWAY	ssc05221	1	54	0.379943
		Glycolysis / Gluconeogenesis	KEGG PATHWAY	ssc00010	1	54	0.379943
		HTLV-I infection	KEGG PATHWAY	ssc05166	3	253	0.381157
		Inositol phosphate metabolism	KEGG PATHWAY	ssc00562	1	57	0.395918
		VEGF signaling pathway	KEGG PATHWAY	ssc04370	1	58	0.401152
		mTOR signaling pathway	KEGG PATHWAY	ssc04150	1	60	0.411484
		Glioma	KEGG PATHWAY	ssc05214	1	61	0.416584
		Pancreatic cancer	KEGG PATHWAY	ssc05212	1	63	0.426651
		Renal cell carcinoma	KEGG PATHWAY	ssc05211	1	64	0.43162
		Prolactin signaling pathway	KEGG PATHWAY	ssc04917	1	67	0.44627
		Colorectal cancer	KEGG PATHWAY	ssc05210	1	68	0.45107
		PPAR signaling pathway	KEGG PATHWAY	ssc03320	1	68	0.45107
		Melanoma	KEGG PATHWAY	ssc05218	1	69	0.455828
		Chronic myeloid leukemia	KEGG PATHWAY	ssc05220	1	69	0.455828
		RNA degradation	KEGG PATHWAY	ssc03018	1	71	0.465221
		Adherens junction	KEGG PATHWAY	ssc04520	1	71	0.465221
		Herpes simplex infection	KEGG PATHWAY	ssc05168	2	182	0.473468
		Bacterial invasion of epithelial cells	KEGG PATHWAY	ssc05100	1	73	0.474453
		Complement and coagulation cascades	KEGG PATHWAY	ssc04610	1	73	0.474453
		Purine metabolism	KEGG PATHWAY	ssc00230	2	183	0.476288
		Viral carcinogenesis	KEGG PATHWAY	ssc05203	2	189	0.493013
		Epstein-Barr virus infection	KEGG PATHWAY	ssc05169	2	189	0.493013
		Phosphatidylinositol signaling system	KEGG PATHWAY	ssc04070	1	79	0.501208
		Proteoglycans in cancer	KEGG PATHWAY	ssc05205	2	192	0.50125
		Peroxisome	KEGG PATHWAY	ssc04146	1	80	0.505534
		Regulation of actin cytoskeleton	KEGG PATHWAY	ssc04810	2	198	0.517463
		Prostate cancer	KEGG PATHWAY	ssc05215	1	85	0.526608
		GnRH signaling pathway	KEGG PATHWAY	ssc04912	1	86	0.530714
		Rheumatoid arthritis	KEGG PATHWAY	ssc05323	1	87	0.534785
		Small cell lung cancer	KEGG PATHWAY	ssc05222	1	88	0.538821
		Rap1 signaling pathway	KEGG PATHWAY	ssc04015	2	208	0.543701
		Metabolic pathways	KEGG PATHWAY	ssc01100	10	1166	0.566651
		Carbon metabolism	KEGG PATHWAY	ssc01200	1	99	0.58098
		Ras signaling pathway	KEGG PATHWAY	ssc04014	2	223	0.581173
		Toll-like receptor signaling pathway	KEGG PATHWAY	ssc04620	1	101	0.588222
		Amoebiasis	KEGG PATHWAY	ssc05146	1	107	0.60921
		T cell receptor signaling pathway	KEGG PATHWAY	ssc04660	1	107	0.60921
		Oocyte meiosis	KEGG PATHWAY	ssc04114	1	107	0.60921
		Inflammatory mediator regulation of TRP channels	KEGG PATHWAY	ssc04750	1	110	0.619302
		Thyroid hormone signaling pathway	KEGG PATHWAY	ssc04919	1	113	0.629134
		Toxoplasmosis	KEGG PATHWAY	ssc05145	1	115	0.635548
		MAPK signaling pathway	KEGG PATHWAY	ssc04010	2	249	0.64068
		AMPK signaling pathway	KEGG PATHWAY	ssc04152	1	118	0.644962
		Leukocyte transendothelial migration	KEGG PATHWAY	ssc04670	1	119	0.648046
		Hepatitis C	KEGG PATHWAY	ssc05160	1	127	0.671778
		Signaling pathways regulating pluripotency of stem cells	KEGG PATHWAY	ssc04550	1	132	0.685795
		Measles	KEGG PATHWAY	ssc05162	1	133	0.688526
		FoxO signaling pathway	KEGG PATHWAY	ssc04068	1	133	0.688526
		Ubiquitin mediated proteolysis	KEGG PATHWAY	ssc04120	1	134	0.691233
		Adrenergic signaling in cardiomyocytes	KEGG PATHWAY	ssc04261	1	141	0.709541
		Alcoholism	KEGG PATHWAY	ssc05034	1	143	0.71457
		Cell adhesion molecules (CAMs)	KEGG PATHWAY	ssc04514	1	146	0.721952
		Hepatitis B	KEGG PATHWAY	ssc05161	1	151	0.733836
		Oxytocin signaling pathway	KEGG PATHWAY	ssc04921	1	161	0.756108
		cGMP-PKG signaling pathway	KEGG PATHWAY	ssc04022	1	167	0.768571
		Influenza A	KEGG PATHWAY	ssc05164	1	168	0.770585
		Chemokine signaling pathway	KEGG PATHWAY	ssc04062	1	173	0.7804
		Tuberculosis	KEGG PATHWAY	ssc05152	1	174	0.782312
		Calcium signaling pathway	KEGG PATHWAY	ssc04020	1	182	0.797024
		Focal adhesion	KEGG PATHWAY	ssc04510	1	194	0.817258
		Endocytosis	KEGG PATHWAY	ssc04144	1	206	0.835484
		Neuroactive ligand-receptor interaction	KEGG PATHWAY	ssc04080	1	268	0.904485
		Pathways in cancer	KEGG PATHWAY	ssc05200	1	319	0.938997
	50d samples
		NF-kappa B signaling pathway	KEGG PATHWAY	ssc04064	25	90	0.014791
		Acute myeloid leukemia	KEGG PATHWAY	ssc05221	17	54	0.0163318
		Inflammatory bowel disease (IBD)	KEGG PATHWAY	ssc05321	18	62	0.0253102
		Malaria	KEGG PATHWAY	ssc05144	16	54	0.0293926
		Insulin signaling pathway	KEGG PATHWAY	ssc04910	32	133	0.0318206
		Primary immunodeficiency	KEGG PATHWAY	ssc05340	12	37	0.0337944
		Peroxisome	KEGG PATHWAY	ssc04146	21	80	0.0375324
		Toxoplasmosis	KEGG PATHWAY	ssc05145	28	115	0.0380508
		B cell receptor signaling pathway	KEGG PATHWAY	ssc04662	19	72	0.0444977
		Carbon metabolism	KEGG PATHWAY	ssc01200	24	99	0.045351
		PI3K-Akt signaling pathway	KEGG PATHWAY	ssc04151	66	328	0.0463506
		Chagas disease (American trypanosomiasis)	KEGG PATHWAY	ssc05142	26	108	0.0487753
		Hematopoietic cell lineage	KEGG PATHWAY	ssc04640	20	85	0.048888
		Ras signaling pathway	KEGG PATHWAY	ssc04014	47	223	0.0621885
		Hypertrophic cardiomyopathy (HCM)	KEGG PATHWAY	ssc05410	19	78	0.0765382
		p53 signaling pathway	KEGG PATHWAY	ssc04115	18	73	0.0769607
		Dilated cardiomyopathy	KEGG PATHWAY	ssc05414	20	84	0.0822543
		Endometrial cancer	KEGG PATHWAY	ssc05213	13	49	0.0835735
		Other types of O-glycan biosynthesis	KEGG PATHWAY	ssc00514	9	30	0.0843019
		Focal adhesion	KEGG PATHWAY	ssc04510	40	194	0.0986903
		Glycine, serine and threonine metabolism	KEGG PATHWAY	ssc00260	10	36	0.0988519
		Leukocyte transendothelial migration	KEGG PATHWAY	ssc04670	26	119	0.104686
		ECM-receptor interaction	KEGG PATHWAY	ssc04512	19	82	0.10483
		TNF signaling pathway	KEGG PATHWAY	ssc04668	24	109	0.109303
		Glyoxylate and dicarboxylate metabolism	KEGG PATHWAY	ssc00630	7	23	0.114531
		RIG-I-like receptor signaling pathway	KEGG PATHWAY	ssc04622	16	68	0.118418
		Antigen processing and presentation	KEGG PATHWAY	ssc04612	16	68	0.118418
		Fc epsilon RI signaling pathway	KEGG PATHWAY	ssc04664	15	63	0.12004
		Leishmaniasis	KEGG PATHWAY	ssc05140	15	63	0.12004
		Toll-like receptor signaling pathway	KEGG PATHWAY	ssc04620	22	101	0.129631
		ErbB signaling pathway	KEGG PATHWAY	ssc04012	19	85	0.129825
		T cell receptor signaling pathway	KEGG PATHWAY	ssc04660	23	107	0.134584
		GnRH signaling pathway	KEGG PATHWAY	ssc04912	19	86	0.138871
		Estrogen signaling pathway	KEGG PATHWAY	ssc04915	21	97	0.141279
		Fc gamma R-mediated phagocytosis	KEGG PATHWAY	ssc04666	18	81	0.142027
		Natural killer cell mediated cytotoxicity	KEGG PATHWAY	ssc04650	23	108	0.142804
		Renin-angiotensin system	KEGG PATHWAY	ssc04614	6	20	0.14427
		Fatty acid elongation	KEGG PATHWAY	ssc00062	6	20	0.14427
		Alzheimer's disease	KEGG PATHWAY	ssc05010	35	175	0.148608
		Nicotinate and nicotinamide metabolism	KEGG PATHWAY	ssc00760	7	25	0.148757
		Proteoglycans in cancer	KEGG PATHWAY	ssc05205	38	192	0.149863
		Cytosolic DNA-sensing pathway	KEGG PATHWAY	ssc04623	14	61	0.154648
		HIF-1 signaling pathway	KEGG PATHWAY	ssc04066	22	104	0.155312
		Fatty acid degradation	KEGG PATHWAY	ssc00071	10	41	0.165382
		Non-small cell lung cancer	KEGG PATHWAY	ssc05223	12	52	0.17403
		HTLV-I infection	KEGG PATHWAY	ssc05166	48	253	0.176608
		Phosphatidylinositol signaling system	KEGG PATHWAY	ssc04070	17	79	0.177283
		Hepatitis B	KEGG PATHWAY	ssc05161	30	151	0.17822
		Rap1 signaling pathway	KEGG PATHWAY	ssc04015	40	208	0.181349
		Tuberculosis	KEGG PATHWAY	ssc05152	34	174	0.181824
		Cell adhesion molecules (CAMs)	KEGG PATHWAY	ssc04514	29	146	0.183298
		Amoebiasis	KEGG PATHWAY	ssc05146	22	107	0.183609
		VEGF signaling pathway	KEGG PATHWAY	ssc04370	13	58	0.183612
		MAPK signaling pathway	KEGG PATHWAY	ssc04010	47	249	0.187684
		Adrenergic signaling in cardiomyocytes	KEGG PATHWAY	ssc04261	28	141	0.188572
		Axon guidance	KEGG PATHWAY	ssc04360	24	119	0.192227
		Non-homologous end-joining	KEGG PATHWAY	ssc03450	4	13	0.204426
		Rheumatoid arthritis	KEGG PATHWAY	ssc05323	18	87	0.206324
		Platelet activation	KEGG PATHWAY	ssc04611	26	132	0.209214
		Butanoate metabolism	KEGG PATHWAY	ssc00650	6	23	0.209567
		Pentose phosphate pathway	KEGG PATHWAY	ssc00030	6	23	0.209567
		Notch signaling pathway	KEGG PATHWAY	ssc04330	10	44	0.213472
		Oxytocin signaling pathway	KEGG PATHWAY	ssc04921	31	161	0.214964
		Hepatitis C	KEGG PATHWAY	ssc05160	25	127	0.215506
		Lysine degradation	KEGG PATHWAY	ssc00310	11	50	0.224051
		Porphyrin and chlorophyll metabolism	KEGG PATHWAY	ssc00860	8	34	0.224176
		Glioma	KEGG PATHWAY	ssc05214	13	61	0.226019
		Arrhythmogenic right ventricular cardiomyopathy (ARVC)	KEGG PATHWAY	ssc05412	14	67	0.233369
		Bacterial invasion of epithelial cells	KEGG PATHWAY	ssc05100	15	73	0.239874
		Steroid hormone biosynthesis	KEGG PATHWAY	ssc00140	11	51	0.240549
		Cocaine addiction	KEGG PATHWAY	ssc05030	10	46	0.248325
		Inositol phosphate metabolism	KEGG PATHWAY	ssc00562	12	57	0.249007
		Progesterone-mediated oocyte maturation	KEGG PATHWAY	ssc04914	17	85	0.250867
		Cyanoamino acid metabolism	KEGG PATHWAY	ssc00460	2	5	0.254038
		Biosynthesis of amino acids	KEGG PATHWAY	ssc01230	13	63	0.256317
		Epstein-Barr virus infection	KEGG PATHWAY	ssc05169	35	189	0.259077
		SNARE interactions in vesicular transport	KEGG PATHWAY	ssc04130	8	36	0.264979
		Carbohydrate digestion and absorption	KEGG PATHWAY	ssc04973	9	42	0.275983
		Measles	KEGG PATHWAY	ssc05162	25	133	0.278606
		Small cell lung cancer	KEGG PATHWAY	ssc05222	17	88	0.291541
		Glycolysis / Gluconeogenesis	KEGG PATHWAY	ssc00010	11	54	0.292465
		Calcium signaling pathway	KEGG PATHWAY	ssc04020	33	182	0.303046
		cAMP signaling pathway	KEGG PATHWAY	ssc04024	36	201	0.315847
		Intestinal immune network for IgA production	KEGG PATHWAY	ssc04672	9	44	0.31617
		Thyroid hormone signaling pathway	KEGG PATHWAY	ssc04919	21	113	0.316613
		NOD-like receptor signaling pathway	KEGG PATHWAY	ssc04621	10	50	0.323012
		Cardiac muscle contraction	KEGG PATHWAY	ssc04260	14	73	0.324775
		Pertussis	KEGG PATHWAY	ssc05133	14	73	0.324775
		Prostate cancer	KEGG PATHWAY	ssc05215	16	85	0.331401
		Apoptosis	KEGG PATHWAY	ssc04210	17	91	0.334121
		Fatty acid metabolism	KEGG PATHWAY	ssc01212	9	45	0.336709
		Cell cycle	KEGG PATHWAY	ssc04110	21	115	0.342273
		Ovarian steroidogenesis	KEGG PATHWAY	ssc04913	10	51	0.342416
		FoxO signaling pathway	KEGG PATHWAY	ssc04068	24	133	0.346412
		Viral myocarditis	KEGG PATHWAY	ssc05416	12	63	0.350991
		Chronic myeloid leukemia	KEGG PATHWAY	ssc05220	13	69	0.35427
		Herpes simplex infection	KEGG PATHWAY	ssc05168	32	182	0.363304
		Graft-versus-host disease	KEGG PATHWAY	ssc05332	7	35	0.368511
		Legionellosis	KEGG PATHWAY	ssc05134	12	64	0.368742
		Jak-STAT signaling pathway	KEGG PATHWAY	ssc04630	27	153	0.37238
		Aldosterone-regulated sodium reabsorption	KEGG PATHWAY	ssc04960	8	41	0.374076
		Glycosaminoglycan biosynthesis - heparan sulfate / heparin	KEGG PATHWAY	ssc00534	5	24	0.380001
		Asthma	KEGG PATHWAY	ssc05310	5	24	0.380001
		Neurotrophin signaling pathway	KEGG PATHWAY	ssc04722	21	118	0.381596
		Glycerophospholipid metabolism	KEGG PATHWAY	ssc00564	15	83	0.391052
		mTOR signaling pathway	KEGG PATHWAY	ssc04150	11	60	0.403222
		Influenza A	KEGG PATHWAY	ssc05164	29	168	0.406726
		Vasopressin-regulated water reabsorption	KEGG PATHWAY	ssc04962	8	43	0.418895
		Parkinson's disease	KEGG PATHWAY	ssc05012	26	151	0.419453
		Prolactin signaling pathway	KEGG PATHWAY	ssc04917	12	67	0.422508
		Glycosphingolipid biosynthesis - ganglio series	KEGG PATHWAY	ssc00604	3	14	0.429719
		Collecting duct acid secretion	KEGG PATHWAY	ssc04966	5	26	0.438465
		Protein digestion and absorption	KEGG PATHWAY	ssc04974	14	80	0.439458
		Linoleic acid metabolism	KEGG PATHWAY	ssc00591	6	32	0.44006
		Base excision repair	KEGG PATHWAY	ssc03410	6	32	0.44006
		PPAR signaling pathway	KEGG PATHWAY	ssc03320	12	68	0.440473
		Regulation of autophagy	KEGG PATHWAY	ssc04140	7	38	0.440893
		Allograft rejection	KEGG PATHWAY	ssc05330	7	38	0.440893
		Melanoma	KEGG PATHWAY	ssc05218	12	69	0.458398
		Pancreatic cancer	KEGG PATHWAY	ssc05212	11	63	0.45964
		Sulfur relay system	KEGG PATHWAY	ssc04122	2	9	0.466682
		Steroid biosynthesis	KEGG PATHWAY	ssc00100	4	21	0.46819
		Renal cell carcinoma	KEGG PATHWAY	ssc05211	11	64	0.478314
		Transcriptional misregulation in cancer	KEGG PATHWAY	ssc05202	26	156	0.479367
		Hippo signaling pathway	KEGG PATHWAY	ssc04390	23	138	0.484562
		Valine, leucine and isoleucine degradation	KEGG PATHWAY	ssc00280	8	46	0.485544
		Ribosome biogenesis in eukaryotes	KEGG PATHWAY	ssc03008	14	83	0.488882
		Galactose metabolism	KEGG PATHWAY	ssc00052	5	28	0.495554
		beta-Alanine metabolism	KEGG PATHWAY	ssc00410	5	28	0.495554
		Amphetamine addiction	KEGG PATHWAY	ssc05031	11	65	0.496857
		mRNA surveillance pathway	KEGG PATHWAY	ssc03015	14	84	0.505187
		Staphylococcus aureus infection	KEGG PATHWAY	ssc05150	8	47	0.507346
		Hedgehog signaling pathway	KEGG PATHWAY	ssc04340	8	47	0.507346
		Tryptophan metabolism	KEGG PATHWAY	ssc00380	7	41	0.511788
		DNA replication	KEGG PATHWAY	ssc03030	6	35	0.516987
		Phagosome	KEGG PATHWAY	ssc04145	24	147	0.519879
		Glycerolipid metabolism	KEGG PATHWAY	ssc00561	9	54	0.523746
		Type II diabetes mellitus	KEGG PATHWAY	ssc04930	8	48	0.528844
		Type I diabetes mellitus	KEGG PATHWAY	ssc04940	7	42	0.53474
		Cytokine-cytokine receptor interaction	KEGG PATHWAY	ssc04060	36	223	0.535725
		cGMP-PKG signaling pathway	KEGG PATHWAY	ssc04022	27	167	0.5359
		Arginine and proline metabolism	KEGG PATHWAY	ssc00330	9	55	0.543745
		Citrate cycle (TCA cycle)	KEGG PATHWAY	ssc00020	5	30	0.550312
		Arachidonic acid metabolism	KEGG PATHWAY	ssc00590	10	62	0.557019
		Salmonella infection	KEGG PATHWAY	ssc05132	13	81	0.558022
		Pathways in cancer	KEGG PATHWAY	ssc05200	51	319	0.55875
		Salivary secretion	KEGG PATHWAY	ssc04970	12	75	0.56325
		Pyrimidine metabolism	KEGG PATHWAY	ssc00240	16	101	0.574109
		Drug metabolism - other enzymes	KEGG PATHWAY	ssc00983	5	31	0.576581
		2-Oxocarboxylic acid metabolism	KEGG PATHWAY	ssc01210	3	18	0.576672
		One carbon pool by folate	KEGG PATHWAY	ssc00670	3	18	0.576672
		Nucleotide excision repair	KEGG PATHWAY	ssc03420	7	44	0.579259
		Osteoclast differentiation	KEGG PATHWAY	ssc04380	21	133	0.579419
		Autoimmune thyroid disease	KEGG PATHWAY	ssc05320	8	51	0.59103
		Butirosin and neomycin biosynthesis	KEGG PATHWAY	ssc00524	1	5	0.593885
		Regulation of actin cytoskeleton	KEGG PATHWAY	ssc04810	31	198	0.59988
		Adherens junction	KEGG PATHWAY	ssc04520	11	71	0.603471
		Propanoate metabolism	KEGG PATHWAY	ssc00640	4	26	0.618227
		Glycosylphosphatidylinositol(GPI)-anchor biosynthesis	KEGG PATHWAY	ssc00563	4	26	0.618227
		Thyroid cancer	KEGG PATHWAY	ssc05216	4	26	0.618227
		Proteasome	KEGG PATHWAY	ssc03050	7	46	0.621608
		AMPK signaling pathway	KEGG PATHWAY	ssc04152	18	118	0.631936
		Chemical carcinogenesis	KEGG PATHWAY	ssc05204	9	60	0.638103
		Purine metabolism	KEGG PATHWAY	ssc00230	28	183	0.641661
		Retinol metabolism	KEGG PATHWAY	ssc00830	8	54	0.648931
		RNA polymerase	KEGG PATHWAY	ssc03020	5	34	0.650152
		Prion diseases	KEGG PATHWAY	ssc05020	5	34	0.650152
		Ether lipid metabolism	KEGG PATHWAY	ssc00565	6	41	0.655788
		Oocyte meiosis	KEGG PATHWAY	ssc04114	16	107	0.657147
		Colorectal cancer	KEGG PATHWAY	ssc05210	10	68	0.66203
		Glycosaminoglycan biosynthesis - chondroitin sulfate / dermatan sulfate	KEGG PATHWAY	ssc00532	3	21	0.669897
		Chemokine signaling pathway	KEGG PATHWAY	ssc04062	26	173	0.670858
		Bladder cancer	KEGG PATHWAY	ssc05219	5	35	0.672782
		Lysosome	KEGG PATHWAY	ssc04142	17	115	0.675928
		Metabolism of xenobiotics by cytochrome P450	KEGG PATHWAY	ssc00980	7	49	0.680442
		Tight junction	KEGG PATHWAY	ssc04530	19	129	0.686856
		RNA transport	KEGG PATHWAY	ssc03013	22	149	0.691276
		Adipocytokine signaling pathway	KEGG PATHWAY	ssc04920	10	70	0.69365
		Inflammatory mediator regulation of TRP channels	KEGG PATHWAY	ssc04750	16	110	0.695255
		ABC transporters	KEGG PATHWAY	ssc02010	6	43	0.696121
		Histidine metabolism	KEGG PATHWAY	ssc00340	3	22	0.697403
		Glutathione metabolism	KEGG PATHWAY	ssc00480	7	50	0.698705
		Viral carcinogenesis	KEGG PATHWAY	ssc05203	28	189	0.700553
		Glycosphingolipid biosynthesis - globo series	KEGG PATHWAY	ssc00603	2	15	0.707781
		GABAergic synapse	KEGG PATHWAY	ssc04727	12	85	0.716107
		Dorso-ventral axis formation	KEGG PATHWAY	ssc04320	3	23	0.723131
		Insulin secretion	KEGG PATHWAY	ssc04911	12	86	0.729352
		Cholinergic synapse	KEGG PATHWAY	ssc04725	16	113	0.730774
		Long-term depression	KEGG PATHWAY	ssc04730	8	59	0.734036
		Dopaminergic synapse	KEGG PATHWAY	ssc04728	17	120	0.734344
		Non-alcoholic fatty liver disease (NAFLD)	KEGG PATHWAY	ssc04932	23	160	0.735987
		Primary bile acid biosynthesis	KEGG PATHWAY	ssc00120	2	16	0.737692
		Selenocompound metabolism	KEGG PATHWAY	ssc00450	2	16	0.737692
		Taurine and hypotaurine metabolism	KEGG PATHWAY	ssc00430	1	8	0.741215
		Oxidative phosphorylation	KEGG PATHWAY	ssc00190	19	134	0.741323
		Melanogenesis	KEGG PATHWAY	ssc04916	13	95	0.756679
		Metabolic pathways	KEGG PATHWAY	ssc01100	179	1166	0.766248
		Taste transduction	KEGG PATHWAY	ssc04742	4	33	0.777936
		Tyrosine metabolism	KEGG PATHWAY	ssc00350	4	33	0.777936
		Amyotrophic lateral sclerosis (ALS)	KEGG PATHWAY	ssc05014	7	55	0.779459
		Circadian rhythm	KEGG PATHWAY	ssc04710	3	26	0.790064
		Fat digestion and absorption	KEGG PATHWAY	ssc04975	4	34	0.795746
		African trypanosomiasis	KEGG PATHWAY	ssc05143	4	34	0.795746
		N-Glycan biosynthesis	KEGG PATHWAY	ssc00510	6	49	0.797331
		Drug metabolism - cytochrome P450	KEGG PATHWAY	ssc00982	6	49	0.797331
		Mineral absorption	KEGG PATHWAY	ssc04978	5	42	0.803257
		Glycosaminoglycan degradation	KEGG PATHWAY	ssc00531	2	19	0.812125
		Homologous recombination	KEGG PATHWAY	ssc03440	3	28	0.82676
		Alanine, aspartate and glutamate metabolism	KEGG PATHWAY	ssc00250	4	36	0.827897
		Synaptic vesicle cycle	KEGG PATHWAY	ssc04721	7	59	0.83155
		Basal cell carcinoma	KEGG PATHWAY	ssc05217	6	52	0.837111
		Vascular smooth muscle contraction	KEGG PATHWAY	ssc04270	15	117	0.837458
		Cysteine and methionine metabolism	KEGG PATHWAY	ssc00270	4	37	0.842326
		Fructose and mannose metabolism	KEGG PATHWAY	ssc00051	3	29	0.842953
		Sphingolipid metabolism	KEGG PATHWAY	ssc00600	5	45	0.844842
		Long-term potentiation	KEGG PATHWAY	ssc04720	8	68	0.848945
		Morphine addiction	KEGG PATHWAY	ssc05032	11	90	0.849777
		Circadian entrainment	KEGG PATHWAY	ssc04713	12	98	0.856521
		Bile secretion	KEGG PATHWAY	ssc04976	8	69	0.858823
		Ubiquitin mediated proteolysis	KEGG PATHWAY	ssc04120	17	134	0.85974
		Huntington's disease	KEGG PATHWAY	ssc05016	25	190	0.8618
		alpha-Linolenic acid metabolism	KEGG PATHWAY	ssc00592	2	22	0.867084
		Proximal tubule bicarbonate reclamation	KEGG PATHWAY	ssc04964	2	22	0.867084
		Ascorbate and aldarate metabolism	KEGG PATHWAY	ssc00053	2	22	0.867084
		Vitamin digestion and absorption	KEGG PATHWAY	ssc04977	2	22	0.867084
		Endocytosis	KEGG PATHWAY	ssc04144	27	206	0.87405
		Riboflavin metabolism	KEGG PATHWAY	ssc00740	1	13	0.877904
		Folate biosynthesis	KEGG PATHWAY	ssc00790	1	13	0.877904
		Starch and sucrose metabolism	KEGG PATHWAY	ssc00500	5	49	0.888714
		Amino sugar and nucleotide sugar metabolism	KEGG PATHWAY	ssc00520	5	49	0.888714
		Complement and coagulation cascades	KEGG PATHWAY	ssc04610	8	73	0.893224
		Mismatch repair	KEGG PATHWAY	ssc03430	2	24	0.895065
		Basal transcription factors	KEGG PATHWAY	ssc03022	4	42	0.900004
		Gastric acid secretion	KEGG PATHWAY	ssc04971	8	74	0.900634
		TGF-beta signaling pathway	KEGG PATHWAY	ssc04350	8	74	0.900634
		Protein export	KEGG PATHWAY	ssc03060	2	25	0.906901
		Ribosome	KEGG PATHWAY	ssc03010	17	143	0.912344
		Glycosphingolipid biosynthesis - lacto and neolacto series	KEGG PATHWAY	ssc00601	2	26	0.917477
		Glutamatergic synapse	KEGG PATHWAY	ssc04724	14	123	0.922013
		Phototransduction	KEGG PATHWAY	ssc04744	2	27	0.926915
		Signaling pathways regulating pluripotency of stem cells	KEGG PATHWAY	ssc04550	15	132	0.928993
		Pyruvate metabolism	KEGG PATHWAY	ssc00620	3	37	0.93131
		Pancreatic secretion	KEGG PATHWAY	ssc04972	9	87	0.93203
		Biosynthesis of unsaturated fatty acids	KEGG PATHWAY	ssc01040	1	17	0.933063
		Thyroid hormone synthesis	KEGG PATHWAY	ssc04918	7	72	0.936787
		Serotonergic synapse	KEGG PATHWAY	ssc04726	12	112	0.939834
		Pantothenate and CoA biosynthesis	KEGG PATHWAY	ssc00770	1	18	0.942403
		Gap junction	KEGG PATHWAY	ssc04540	9	90	0.94557
		Spliceosome	KEGG PATHWAY	ssc03040	14	129	0.946235
		Phenylalanine metabolism	KEGG PATHWAY	ssc00360	1	19	0.95044
		Terpenoid backbone biosynthesis	KEGG PATHWAY	ssc00900	1	19	0.95044
		Fanconi anemia pathway	KEGG PATHWAY	ssc03460	4	51	0.958607
		RNA degradation	KEGG PATHWAY	ssc03018	6	71	0.966508
		Protein processing in endoplasmic reticulum	KEGG PATHWAY	ssc04141	17	162	0.971635
		Maturity onset diabetes of the young	KEGG PATHWAY	ssc04950	1	23	0.972834
		Alcoholism	KEGG PATHWAY	ssc05034	14	143	0.979035
		Pentose and glucuronate interconversions	KEGG PATHWAY	ssc00040	1	26	0.982695
		Mucin type O-Glycan biosynthesis	KEGG PATHWAY	ssc00512	1	28	0.987189
		Endocrine and other factor-regulated calcium reabsorption	KEGG PATHWAY	ssc04961	2	42	0.989069
		Wnt signaling pathway	KEGG PATHWAY	ssc04310	11	128	0.989947
		Nicotine addiction	KEGG PATHWAY	ssc05033	1	33	0.993959
		Retrograde endocannabinoid signaling	KEGG PATHWAY	ssc04723	6	95	0.996803
		MicroRNAs in cancer	KEGG PATHWAY	ssc05206	21	228	0.997222
		Neuroactive ligand-receptor interaction	KEGG PATHWAY	ssc04080	25	268	0.99836
		Systemic lupus erythematosus	KEGG PATHWAY	ssc05322	6	102	0.998471
		Aminoacyl-tRNA biosynthesis	KEGG PATHWAY	ssc00970	2	68	0.999668
		Olfactory transduction	KEGG PATHWAY	ssc04740	5	810	1
