# Supplementary material for: Comparison of splenocyte microRNA expression profiles of pigs during acute and chronic toxoplasmosis
Source: BMC Genomics. 2019 Jan 30;20:97. doi: 10.1186/s12864-019-5458-y (PMC6354428; doi:10.1186/s12864-019-5458-y)
Supplement: Supplementary file 7 — Table S6. DEMs induced by T. gondii at 10, 25 and 50 DPI regulating the gene expression in Hematopoietic cell lineage pathway. (XLSX 12 kb) [file 12864_2019_5458_MOESM7_ESM.xlsx]

## Sheet: TABLE S6
	Table S6 Differentially expressed miRNAs induced by T. gondii at 10, 25 and 50 DPI regulating the gene expression in Hematopoietic cell lineage pathway
	Infected/Control	Target gene ID	Name	KEGG gene ID	Differentially expressed miRNAs
					Upregulated	Downregulated
	10d samples	ENSSSCG00000031035	GP5	ssc:100523640	ssc-miR-185	no
		ENSSSCG00000013115	CD5	ssc:100513336	ssc-miR-361-3p	no
		ENSSSCG00000006678	FCGR1A	ssc:613130	ssc-miR-423-5p	no
		ENSSSCG00000016832	IL7R	ssc:100271930	ssc-miR-500	no
		ENSSSCG00000000293	ITGA5	ssc:100155091	ssc-miR-222, ssc-miR-221-3p	no
		ENSSSCG00000000687	CD4	ssc:404704	ssc-miR-486, ssc-miR-185	no
		ENSSSCG00000030732	GPIBB	ssc:100155101	no	ssc-miR-497
		ENSSSCG00000008088	IL1B	ssc:397122	no	ssc-miR-7
		ENSSSCG00000017482	CSF3	ssc:100737548	no	ssc-miR-127
		ENSSSCG00000007973	ILR9	ssc:100521616	no	ssc-miR-423-5p
		ENSSSCG00000017488	CSF3	ssc:100737548	no	ssc-miR-127
		ENSSSCG00000024791	CD59	ssc:397347	no	ssc-miR-1285
		ENSSSCG00000007754	ITGAM	ssc:397459	no	ssc-miR-133b
	25d samples	ENSSSCG00000007673	EPO	ssc:397249	ssc-miR-122	no
		ENSSSCG00000017482	CSF3	ssc:100737548	no	ssc-miR-127
		ENSSSCG00000017488	CSF3	ssc:100737548	no	ssc-miR-127
	50d samples	ENSSSCG00000007754	ITGAM	ssc:397459	ssc-miR-133b	no
		ENSSSCG00000015093	CD3D	ssc:396661	ssc-miR-24-3p	no
		ENSSSCG00000015622	CD34	ssc:397160	ssc-miR-4334-3p, ssc-miR-339-5p	no
		ENSSSCG00000007973	ILR9	ssc:100521616	ssc-miR-24-3p	ssc-miR-2320-5p
		ENSSSCG00000007807	CD19	ssc:397669	no	ssc-miR-2320-5p
		ENSSSCG00000011723	MME	ssc:100511536	no	ssc-miR-328
		ENSSSCG00000001849	ANPEP	ssc:397520	no	ssc-miR-432-5p
		ENSSSCG00000030732	GPIBB	ssc:100155101	no	ssc-miR-24-3p
		ENSSSCG00000031035	GP5	ssc:100523640	no	ssc-miR-378
		ENSSSCG00000007817	ILR4	ssc:397614	no	ssc-miR-143-5p
		ENSSSCG00000008217	CD8A	ssc:396627	no	ssc-miR-129a-5p
		ENSSSCG00000008088	IL1B	ssc:397122	no	ssc-miR-7
		ENSSSCG00000017908	GP1BA	ssc:100515052	no	ssc-miR-7138-5p
		ENSSSCG00000013618	EPOR	ssc:397554	no	ssc-miR-432-5p
		ENSSSCG00000022230	CD9	ssc:397067	no	ssc-miR-30b-3p
		ENSSSCG00000017488	CSF3	ssc:100737548	no	ssc-miR-127
		ENSSSCG00000017578	ITGA3	ssc:100517053	no	ssc-miR-2320-5p
		ENSSSCG00000017482	CSF3	ssc:100737548	no	ssc-miR-127, ssc-let-7c
		ENSSSCG00000007673	EPO	ssc:397249	no	ssc-miR-122, ssc-miR-328, ssc-miR-2320-5p
		ENSSSCG00000000293	ITGA5	ssc:100155091	no	ssc-miR-222, ssc-miR-4334-3p, ssc-miR-221-3p, ssc-miR-339-5p, ssc-miR-769-3p, ssc-miR-671-3p, ssc-miR-296-3p, ssc-miR-204, ssc-let-7c, ssc-miR-328
