# Supplementary material for: Comparison of splenocyte microRNA expression profiles of pigs during acute and chronic toxoplasmosis
Source: BMC Genomics. 2019 Jan 30;20:97. doi: 10.1186/s12864-019-5458-y (PMC6354428; doi:10.1186/s12864-019-5458-y)
Supplement: Supplementary file 9 — Table S7. DEMs induced by T. gondii at 50 DPI regulating the gene expression in Chagas disease pathway. (XLSX 11 kb) [file 12864_2019_5458_MOESM9_ESM.xlsx]

## Sheet: TABLE S7
	Table S7 Differentially expressed miRNAs induced by T. gondii at 50 DPI regulating the gene expression in Chagas disease pathway
	Target gene ID	Name	KEGG gene ID	Differentially expressed miRNAs
				Upregulated	Downregulated
	ENSSSCG00000002989	AKT2	ssc:100127478	no	ssc-miR-2320-5p
	ENSSSCG00000003525	C1QC	ssc:445460	no	ssc-miR-2320-5p
	ENSSSCG00000016106	CASP8	ssc:595105	no	ssc-miR-129a-3p
	ENSSSCG00000030839	C-JUN	ssc:396913	no	ssc-miR-149
	ENSSSCG00000029328	FADD	ssc:595129	no	ssc-miR-328
	ENSSSCG00000030888	FADD	ssc:595129	no	ssc-miR-149
	ENSSSCG00000010448	FAS	ssc:396826	no	ssc-miR-296-3p
	ENSSSCG00000011399	GNAI2	ssc:397523	no	ssc-miR-378
	ENSSSCG00000012825	IKBKG	ssc:100127355	no	ssc-miR-149
	ENSSSCG00000008088	IL1B	ssc:397122	no	ssc-miR-7
	ENSSSCG00000021203	PIK3CB	ssc:100622663	no	ssc-miR-127
	ENSSSCG00000003395	PIK3CD	ssc:100518131	no	ssc-miR-149
	ENSSSCG00000025698	SERPINE1	ssc:396945	no	ssc-miR-769-3p
	ENSSSCG00000002385	TGFB3	ssc:397400	no	ssc-miR-328
	ENSSSCG00000009002	TLR2	ssc:396623	no	ssc-miR-296-3p
	ENSSSCG00000016101	C-FLIP	ssc:414381	no	ssc-miR-127, novel_262
	ENSSSCG00000003017	TGFB1	ssc:397078	no	ssc-miR-2320-5p, novel_262
	ENSSSCG00000024413	PPP2R1A	ssc:397088	no	ssc-miR-30b-3p, ssc-miR-129a-3p, ssc-miR-2320-5p
	ENSSSCG00000015093	CD3D	ssc:396661	ssc-miR-24-3p	no
	ENSSSCG00000005284	GNA14	ssc:100048958	ssc-miR-339-5p, ssc-miR-4334-3p	no
	ENSSSCG00000017991	PIK3R5	ssc:396851	ssc-miR-339-5p	ssc-miR-2320-5p
	ENSSSCG00000013473	GNA15	ssc:100518537	ssc-miR-20a, ssc-miR-17-5p	ssc-miR-328
	ENSSSCG00000000708	TNFRSF1A	ssc:397020	ssc-miR-339-5p, ssc-miR-4334-3p	ssc-miR-149
	ENSSSCG00000016475	TCR	ssc:100621559	ssc-miR-143-5p	ssc-miR-149, ssc-miR-378
	ENSSSCG00000005503	TLR4	ssc:399541	ssc-miR-4334-3p	ssc-miR-504, ssc-miR-2320-5p
	ENSSSCG00000017296	ACE	ssc:613133	ssc-miR-339-5p, ssc-miR-4334-3p	ssc-miR-328, ssc-miR-769-3p
