# Supplementary material for: Comparison of splenocyte microRNA expression profiles of pigs during acute and chronic toxoplasmosis
Source: BMC Genomics. 2019 Jan 30;20:97. doi: 10.1186/s12864-019-5458-y (PMC6354428; doi:10.1186/s12864-019-5458-y)
Supplement: Supplementary file 11 — Table S8. DEMs induced by T. gondii at 50 DPI regulating the gene expression in BCR signaling pathway. (XLSX 10 kb) [file 12864_2019_5458_MOESM11_ESM.xlsx]

## Sheet: B cell receptor signaling
	Table S8 Differentially expressed miRNAs induced by T. gondii at 50 DPI regulating the gene expression in BCR signaling pathway
	Target gene ID	Name	KEGG gene ID	Differentially expressed miRNAs
				Upregulated	Downregulated
	ENSSSCG00000006753	NRAS	ssc:100739349	ssc-miR-152	no
	ENSSSCG00000009589	SYK	ssc:100125540	ssc-miR-204	no
	ENSSSCG00000013553	VAV1	ssc:100519821	ssc-miR-24-3p	ssc-miR-328, ssc-miR-363
	ENSSSCG00000017991	PIK3R5	ssc:396851	ssc-miR-339-5p	ssc-miR-2320-5p
	ENSSSCG00000007807	CD19	ssc:397669	no	ssc-miR-2320-5p
	ENSSSCG00000003395	PIK3CD	ssc:100518131	no	ssc-miR-149
	ENSSSCG00000030839	C-JUN	ssc:396913	no	ssc-miR-149
	ENSSSCG00000002989	AKT2	ssc:100127478	no	ssc-miR-2320-5p
	ENSSSCG00000017283	CD79B	ssc:100511898	no	ssc-miR-328
	ENSSSCG00000012495	BTK	ssc:100517988	no	ssc-miR-493-5p
	ENSSSCG00000021203	PIK3CB	ssc:100622663	no	ssc-miR-127
	ENSSSCG00000013500	MAP2K2	ssc:100525505	no	ssc-miR-30b-3p
	ENSSSCG00000012825	IKBKG	ssc:100127355	no	ssc-miR-149
	ENSSSCG00000025691	BCL10	ssc:100125346	no	ssc-miR-328
	ENSSSCG00000003041	CD79A	ssc:100190992	no	ssc-miR-296-3p
	ENSSSCG00000001703	NFKBIE	ssc:100153486	no	ssc-miR-149, ssc-miR-328
	ENSSSCG00000025537	PTPN6	ssc:100171389	no	ssc-let-7a, ssc-let-7c
	ENSSSCG00000021967	SYK	ssc:100125540	no	ssc-miR-127, ssc-miR-328
	ENSSSCG00000005311	CD72	ssc:100038011	no	ssc-miR-149, ssc-miR-30b-3p, ssc-miR-2320-5p, ssc-miR-504, ssc-miR-7138-5p
